# Supplementary material for: Early Islamic glass (7th– 10th centuries AD) in Unguja Ukuu, Zanzibar: A microcosm of a globalised industry in the early ‘Abbasid period
Source: PLoS One. 2023 Jun 7;18(6):e0284867. doi: 10.1371/journal.pone.0284867 (PMC10246801; doi:10.1371/journal.pone.0284867)
Supplement: S1 Table — (XLSX) [file pone.0284867.s001.xlsx]

## Sheet: Sheet1
	Li (ppm)	B (ppm)	Na (ppm)	Mg (ppm)	Al (ppm)	P (ppm)	K (ppm)	Ca (ppm)	Ti (ppm)	V (ppm)	Cr (ppm)	Mn (ppm)	Fe (ppm)	Co (ppm)	Ni (ppm)	Cu (ppm)	Zn (ppm)	As (ppm)	Rb (ppm)	Sr (ppm)	Y (ppm)	Zr (ppm)	Nb (ppm)	Mo (ppm)	Sn (ppm)	Sb (ppm)	Cs (ppm)	Ba (ppm)	La (ppm)	Ce (ppm)	Pr (ppm)	Nd (ppm)	Sm (ppm)	Eu (ppm)	Gd (ppm)	Tb (ppm)	Dy (ppm)	Ho (ppm)	Er (ppm)	Tm (ppm)	Yb (ppm)	Lu (ppm)	Hf (ppm)	Ta (ppm)	Pb (ppm)	Th (ppm)	U (ppm)
NIST SRM 612
Means (n=27)	39.9688	38.1272	101102	66.6624	11227.4	48.9674	66.1602	85521.8	40.3948	38.2942	35.7209	38.0371	54.1185	34.9611	39.5534	39.3447	38.8682	33.947	31.5504	78.5324	38.0286	37.9295	38.3398	36.6183	38.3276	33.8165	41.6039	39.2582	35.7771	38.1231	37.5556	35.4025	37.5508	35.3946	37.3656	36.248	35.2861	37.147	37.9149	36.003	37.9774	36.0442	36.7362	36.4944	38.4528	37.2807	37.1415
Standard deviation	0.617307	2.19758	909.644	1.88655	287.468	8.20735	3.98468	1407.66	1.45479	0.553263	0.5308	0.411546	1.12351	0.42733	0.723995	0.589449	1.14683	0.954651	0.40492	1.16717	1.56878	1.59464	0.784881	0.548788	0.554585	0.575826	0.40116	0.621413	0.881508	0.436398	0.597691	0.866731	1.25856	0.873004	1.4723	1.32126	1.69474	1.6287	1.66874	1.54817	1.60345	1.53725	1.55346	1.2553	0.541758	1.37193	0.432356
Known	40.2	34.3	Not reported	68	Not reported	46.6	62.3	Not reported	44	38.8	36.4	38.7	51	35.5	38.8	37.8	39.1	35.7	31.4	78.4	38.3	37.9	38.9	37.4	38.9	34.7	42.7	39.3	36	38.4	37.9	35.5	37.7	35.6	37.3	37.6	35.5	38.3	38	36.8	39.2	37	36.7	37.6	38.57	37.79	37.38
Error (%)	0.578337	10.0381	N/A	2.00651	N/A	4.83459	5.83467	N/A	8.92492	1.32094	1.90118	1.74266	5.76236	1.54142	1.90482	3.92603	0.596356	5.16404	0.476753	0.168533	0.713675	0.077731	1.46111	2.13474	1.49354	2.61261	2.63465	0.106581	0.622941	0.726281	0.917144	0.27551	0.397196	0.580449	0.175645	3.72972	0.606258	3.10399	0.224354	2.21357	3.21921	2.65184	0.0986118	3.02946	0.304691	1.36604	0.642192
BCR-2G
Means (n=36)	9.36056	6.45015	23124.2	22062.9	77768.5	1398.05	14944.3	50918.6	13489.7	431.861	15.1116	1526.18	101761	37.3853	12.0364	17.2546	162.946	1.04518	46.965	335.667	31.9799	173.515	11.9717	252.099	2.42269	0.304727	1.10543	670.907	24.1746	51.5119	6.41766	27.4677	6.34888	1.91609	6.34323	0.951513	6.00392	1.18747	3.44331	0.470921	3.17136	0.463765	4.64248	0.693527	10.5828	5.68093	1.67002
Standard deviation	0.37146	1.04118	518.856	459.009	1410	47.8405	187.802	800.323	238.226	6.63389	0.481759	23.5814	1929.64	0.551301	0.499753	0.719739	9.51902	0.243128	0.714213	5.54229	0.957549	4.58524	0.27129	4.31694	0.170565	0.0521747	0.0440239	10.8113	0.569018	0.922027	0.178346	0.795334	0.363681	0.0781569	0.271297	0.0438584	0.267177	0.0607963	0.163336	0.0278889	0.144999	0.0323377	0.206712	0.0358146	0.397609	0.155139	0.0713346
Known	9	6	Not reported	Not reported	Not reported	Not reported	14900	Not reported	14100	425	17	1550	Not reported	38	13	21	125	Not reported	47	342	35	184	12.5	270	2.6	0.35	1.16	683	24.7	53.3	6.7	28.9	6.59	1.97	6.71	1.02	6.44	1.27	3.7	0.51	3.39	0.5	4.84	0.78	11	5.9	1.69
Error (%)	3.85189	6.97892	N/A	N/A	N/A	N/A	0.29627	N/A	4.52437	1.58873	12.4964	1.56089	N/A	1.64432	8.00559	21.7063	23.2876	N/A	0.0745258	1.88674	9.44359	6.04265	4.41328	7.10062	7.31856	14.8569	4.93701	1.80245	2.17348	3.47117	4.39947	5.2146	3.7978	2.81378	5.78212	7.19767	7.26323	6.94986	7.45475	8.29845	6.89429	7.8133	4.25466	12.4686	3.94178	3.85622	1.19613
					S1 Table. The results of the analysis of NIST SRM 612 and BCR-2G standards (expressed in ppm). The known compositions of the standards are from Jochum et al. [80]
