# Supplementary material for: Early Islamic glass (7th– 10th centuries AD) in Unguja Ukuu, Zanzibar: A microcosm of a globalised industry in the early ‘Abbasid period
Source: PLoS One. 2023 Jun 7;18(6):e0284867. doi: 10.1371/journal.pone.0284867 (PMC10246801; doi:10.1371/journal.pone.0284867)
Supplement: S2 Table — Results are presented in weight percent oxide/element and ppm/element. EPMA results for the major and some minor element oxides (Na2O, SiO2, CaO, MgO, K2O and Al2O3) and the LA-ICP-MS results for the minor and trace elements. (XLSX) [file pone.0284867.s002.xlsx]

## Sheet: Sheet1
Natron glass		Glass groups	Li	B	Na	Mg	Al	P	K	Ca	Ti	V	Cr	Mn	Fe	Co	Ni	Cu	Zn	As	Rb	Sr	Y	Zr	Nb	Mo	Sn	Sb	Cs	Ba	La	Ce	Pr	Nd	Sm	Eu	Gd	Tb	Dy	Ho	Er	Tm	Yb	Lu	Hf	Ta	Pb	Th	U
	GL1637	UU Natron Type 1	3.66137	90.3398	125602	2980.79	12324.4	125.346	2170.08	61839.9	1257	15.7911	17.9774	123.188	5858.9	2.45044	5.46082	2.42401	11.5317	0.474435	3.63925	142.857	5.86559	112.361	3.35002	0.106399	1.18524	0.0925775	0.0424693	146.096	6.07495	11.8012	1.43561	5.92169	1.12718	0.308723	1.09801	0.169071	0.982141	0.205576	0.552195	0.0776037	0.587454	0.0951693	2.72628	0.198385	2.50989	1.2027	0.872141
	GL2290A	UU Natron Type 1	3.18186	82.4469	109105	2625.11	10997	260.721	1879.97	64349	1136	16.0448	20.6043	118.157	5655.92	2.39005	5.94689	2.22123	11.2376	0.305767	3.34344	154.254	5.25962	113.206	2.99938	0.0706242	1.06746	0.0339472	0.0340292	149.526	5.44824	11.3613	1.37195	5.02572	1.07431	0.29448	0.980827	0.120311	0.871225	0.182252	0.573332	0.0839437	0.5521	0.0832023	2.80861	0.168238	2.32231	1.20323	1.29065
	GL2290B	UU Natron Type 1	3.28191	81.8748	110156	2605.13	10952	243.603	1852.73	66260	1111	15.9031	19.8708	116.099	5598.8	2.46736	5.4663	2.23092	11.4959	0.159391	3.51136	154.652	5.24757	113.04	2.97054	0.120057	0.979366	0.0292039	0.0324163	149.214	5.57831	11.147	1.31146	5.51744	1.1412	0.241667	0.989499	0.140423	0.897912	0.172794	0.502054	0.0655094	0.52724	0.0908672	2.71442	0.174153	2.28694	1.17168	1.26839
	GL0500	UU Natron Type 2	3.70856	78.0128	87977.9	4938.35	17948.9	688.101	5552.92	67168.5	504.339	10.4404	16.7398	226.832	3655.12	2.22253	6.984	78.741	16.1194	1.3592	9.20196	492.124	7.74084	43.9821	1.74906	0.571879	9.6041	0.304235	0.0735597	277.242	6.86501	12.8702	1.65072	6.6855	1.29537	0.38836	1.41736	0.202071	1.22278	0.247835	0.72559	0.0938358	0.613864	0.0858523	1.18077	0.117472	35.8263	0.896202	0.817648
	GL0710	UU Natron Type 2	3.81459	45.6424	95264.5	3811.8	17333.9	490.104	4656.19	70800.7	492	10.3025	20.2729	349.54	3855.53	2.01676	7.78661	252.575	33.2968	2.61704	7.36676	460.989	7.64976	42.7851	1.63834	0.381958	87.6361	4.01989	0.0828571	271.134	6.6549	12.4423	1.56925	6.64063	1.31893	0.409275	1.35651	0.195512	1.27655	0.236531	0.735914	0.0933312	0.622565	0.0844789	1.03942	0.112907	706.232	0.940237	0.866492
	GL0712	UU Natron Type 2	3.68831	45.851	103294	3431.36	16228.8	367.181	5479.31	58457.5	410.138	8.16488	15.766	244.16	3114.02	1.45236	5.878	166.994	21.4385	1.65875	8.16686	417.084	6.65506	37.6965	1.49339	0.2188	27.0537	0.794059	0.0738919	253.852	6.02581	11.5423	1.46719	5.99175	1.16994	0.370029	1.16678	0.160876	1.15602	0.21026	0.64172	0.0802521	0.543512	0.0845097	0.88761	0.0905346	207.282	0.783791	0.709164
	GL0764	UU Natron Type 2	3.49009	57.7255	104966	4155.54	17458.1	372.131	5013.87	66989	428.325	9.02986	11.9473	171.606	3183.77	1.43524	5.1679	63.0252	19.041	1.63124	8.42692	521.695	7.43189	37.6668	1.58801	0.325331	12.4144	0.540408	0.111884	266.55	6.5365	12.221	1.57498	6.43867	1.35517	0.40298	1.3579	0.200153	1.17043	0.245302	0.699963	0.0930314	0.603947	0.0933202	0.987878	0.105971	115.566	0.824396	0.806258
	GL0765	UU Natron Type 2	4.11422	61.6336	97144.8	3842.8	17777.8	413.097	5009.5	62584.9	496.355	9.83389	17.6307	321.145	3708.04	1.99049	7.04942	204.432	24.4033	2.29189	7.82155	424.042	7.15246	43.2947	1.69178	0.322234	151.794	2.62262	0.0961131	269.183	6.4055	11.8617	1.53357	6.14983	1.2954	0.390529	1.23777	0.178014	1.07881	0.221415	0.711708	0.0845299	0.555983	0.0866802	1.17314	0.0964887	1043.22	0.897028	0.802606
	GL0832	UU Natron Type 2	3.47091	48.2042	107755	3310.84	16809.6	358.26	4833.95	57306.5	435.824	8.19136	16.1256	199.113	3184.56	1.44941	5.56817	163.539	21.4204	2.17165	7.9912	402.841	6.53053	38.7648	1.56429	0.244446	24.4009	0.681912	0.0920689	253.158	5.9765	11.5071	1.46716	6.06659	1.09228	0.367651	1.20806	0.165281	1.13677	0.217825	0.574043	0.0923046	0.541395	0.0894065	1.06433	0.10361	180.595	0.777971	0.770697
	GL0976	UU Natron Type 3	7.13627	44.3821	92501.2	3735.62	19720.5	237.839	3830.85	48885.1	743.063	13.0873	16.1935	180.289	5530.37	2.10538	6.02828	4.12953	9.18146	1.02297	8.32208	402.459	7.43056	56.2497	2.57533	0.269535	1.875	0.0264611	0.130669	244.756	7.41284	15.1129	1.82322	7.29321	1.47844	0.447761	1.38512	0.201274	1.2649	0.255832	0.711675	0.0990586	0.670169	0.0852599	1.49801	0.169653	10.1914	1.10258	0.654164
	GL1620	UU Natron Type 2	3.4148	53.0622	97880.3	3470.2	16578.7	545.34	5465.14	54066.4	430.393	9.18058	13.4271	142.937	10226.5	2.01969	9.53277	55.0968	19.2128	1.57565	9.77116	387.683	6.09842	33.4544	1.54229	0.329465	8.79762	0.299077	0.0813121	250.165	5.75466	11.9608	1.42075	5.72096	1.08215	0.366045	1.02126	0.165447	0.993385	0.201767	0.574644	0.071144	0.491612	0.0736665	0.791429	0.0907859	62.2243	0.74881	0.765891
	GL1855	UU Natron Type 2	4.28174	54.524	98614.6	3987.26	17370	439.313	5146.31	64014.2	491.362	10.1234	19.1503	346.391	3623.3	1.94424	6.96882	245.039	28.5737	2.96818	8.25702	441.154	7.17148	42.0755	1.67569	0.455689	97.1827	2.87157	0.102431	266.615	6.45644	12.1647	1.56412	6.2669	1.2366	0.393261	1.26252	0.191255	1.13059	0.247562	0.725258	0.0918408	0.579268	0.0831915	1.12417	0.0992361	779.921	0.835422	0.850507
	GL2933	UU Natron Type 2	3.81543	67.383	100540	3457.85	16345.1	368.133	4161.99	57921.6	488.882	8.40609	17.3845	285.054	3195.38	1.6262	5.73367	217.334	26.3683	2.5287	7.03287	408.227	6.75472	45.3506	1.61311	0.271407	82.3029	2.32006	0.0958617	243.585	6.13054	11.6162	1.4723	6.13757	1.22228	0.371763	1.20013	0.17256	1.02452	0.224038	0.644768	0.087907	0.592764	0.082419	1.1183	0.0980084	790.423	0.84412	0.803881
	GL2975	UU Natron Type 3	5.14989	46.8714	92898.1	3583.38	17345.2	250.573	4063.44	52487.2	513.975	8.63118	15.9742	143.666	4009.61	1.44487	4.21128	3.50458	7.12283	1.15733	7.52379	409.442	6.85234	43.9165	1.76857	0.233013	1.89265	0.0571689	0.0890595	241.215	6.29735	12.3974	1.6111	6.61667	1.21012	0.444157	1.28326	0.181267	1.19296	0.248351	0.711361	0.0842458	0.624815	0.0918727	1.07237	0.111924	5.11422	0.876459	0.60964
	GL0459	UU Natron Type 3	7.25361	43.9857	93515.2	3715.14	18440.8	241.649	3857.04	49157.9	672.387	12.1659	15.3614	170.454	5011.39	2.1516	5.79102	4.19946	7.86203	0.945533	8.16994	406.144	7.10392	49.0771	2.37056	0.279465	1.67673	0.0619989	0.110137	243.466	6.93962	14.1989	1.71246	7.10219	1.43284	0.378157	1.35581	0.197799	1.16955	0.238974	0.670983	0.0941649	0.696478	0.0876422	1.32067	0.129426	8.60768	1.01415	0.65762
	GL0715	UU Natron Type 2	6.14105	55.8945	97496.2	4295.26	18171.5	469.459	6572.84	66044.5	631	12.0123	17.829	184.814	4302.37	2.19216	8.03747	108.826	22.405	1.74983	9.29548	451.069	7.34956	46.1967	2.12027	0.371598	16.468	0.696687	0.127374	254.235	6.77384	13.1124	1.60267	6.64024	1.41094	0.390374	1.28334	0.188279	1.17348	0.239912	0.748335	0.0894683	0.58647	0.0949773	1.20543	0.125183	140.117	1.01029	0.869654
Plant ash glass	GL0079	UU Plant ash Type 1	15.595	89.7255	105537	24355.3	9876.2	861.908	25021.9	32326.8	680.391	16.5664	53.0235	2336.82	5775.49	26.5933	25.7513	54.9039	158.779	1.79777	13.6939	277.461	4.72491	118.238	2.32298	1.95253	4.02546	0.210198	0.264286	172.072	6.42341	13.1954	1.46407	5.52388	1.07659	0.232693	0.96648	0.140915	0.828269	0.164825	0.511059	0.0659225	0.491365	0.0869636	2.99468	0.147959	14.6367	1.77917	0.746488
	GL0090	UU Plant ash Type 1	22.7253	85.1136	102092	31805.3	8914.86	589.099	23705.9	34912.1	580	14.8102	42.8942	9604.22	8082.4	792.672	31.1022	1561.68	1904.85	7.4608	13.6873	400.652	4.49767	108.875	1.98937	7.1292	18.4824	0.829255	0.188502	256.384	6.29943	12.3131	1.41632	5.56693	1.07748	0.212379	0.877816	0.127981	0.776891	0.158163	0.480991	0.0611006	0.519537	0.0836251	2.69263	0.133297	89.765	1.57862	0.652533
	GL0143	UU Plant ash Type 1	32.8025	86.7138	114617	38271.6	6873.39	449.737	23893	31284	419.457	8.11052	28.7862	1298.13	2468.06	8.69779	12.5659	17.0672	29.5215	1.05871	16.8829	583.887	4.02839	97.018	1.57302	0.96874	0.962261	0.148278	0.162859	124.944	5.55764	11.7432	1.33446	4.93098	0.976502	0.204594	0.834032	0.108532	0.711317	0.148225	0.392284	0.0540176	0.38006	0.0667299	2.35283	0.110062	3.65447	1.33743	0.507333
	GL0213	Outlier	5.66757	173.935	112703	26033.1	11564.5	2089.7	17454.5	36749.4	1463	20.8713	18.201	1010.03	22763.6	19.0207	32.6213	16017.8	76.4327	8.8064	11.4374	343.488	7.1883	75.1004	5.54266	2.75464	8286.38	8.76433	0.126309	76.1815	7.70888	16.3548	1.94402	7.82509	1.61888	0.381793	1.52436	0.234582	1.33869	0.261318	0.819793	0.0959728	0.693722	0.0982467	1.83902	0.341026	39501.2	1.51462	0.565832
	GL0470	UU Plant ash Type 1	13.2205	80.7661	102231	24911.8	9595.87	846.298	26812.2	33076.7	700	14.8336	48.6988	5318.99	5078.01	35.6468	21.5228	75.1924	162.515	2.61097	11.5075	265.811	5.11227	140.853	2.46783	3.91078	1.75073	0.166277	0.203351	169.826	7.2173	13.858	1.58474	6.09536	1.24203	0.244365	1.03205	0.145308	0.833249	0.18281	0.567311	0.0687684	0.569955	0.0851616	3.54282	0.1651	6.66402	1.9081	0.775097
	GL0889	UU Plant ash Type 1	25.9862	69.2447	103861	31807	6779.35	420.295	23235.4	31722.3	351	7.39914	25.1744	248.242	2736.67	15.5459	11.9062	21.5083	49.5933	0.781237	13.1009	386.305	3.59233	63.324	1.36449	0.894574	1.50919	0.0747337	0.155873	66.3979	4.96873	10.26	1.16704	4.42202	0.86666	0.162267	0.749962	0.106237	0.648225	0.117575	0.356639	0.0544968	0.342445	0.0557661	1.57399	0.0984586	5.47111	1.19248	0.463988
	GL0949	UU Plant ash Type 1	28.22	143.077	98125.9	31187.4	8732.93	525.036	25240.5	31756	456.28	9.83958	33.3897	512.257	3601.3	7.66381	16.2479	16.5928	31.6316	1.11203	13.9391	408.278	4.14705	77.6553	1.72693	0.946634	1.49378	0.0823503	0.168403	200.918	5.77195	11.4923	1.35298	4.99183	1.01961	0.208987	0.87981	0.126793	0.814011	0.154525	0.455045	0.0593045	0.444962	0.0651336	2.08768	0.115768	4.95918	1.46476	0.6001
	GL1030	UU Plant ash Type 1	19.4276	99.8441	107713	24687.4	7927.33	735.809	24615.2	30457	594.268	12.6938	42.0386	1687.49	4095.95	8.25007	18.6961	20.516	37.6285	1.44275	12.3104	325.818	4.38251	121.81	2.04643	1.82999	1.4373	0.0903719	0.193784	125.977	6.29975	13.4237	1.49323	5.44006	0.931411	0.215873	0.904856	0.11907	0.825453	0.1425	0.481614	0.0824887	0.462769	0.0677526	3.15172	0.137572	5.30371	1.61416	0.615948
	GL1044	UU Plant ash Type 1	18.8249	102.545	106037	24849.7	8017.52	739.921	24051.3	30534.5	581.088	12.4398	40.6421	1601.75	4080.52	9.33358	18.7671	21.2558	39.1826	1.36381	12.2319	327.262	4.40732	122.713	2.03797	1.75651	1.57246	0.136024	0.190101	126.245	6.37036	13.2954	1.47188	5.42395	1.02386	0.21275	0.827059	0.124644	0.754616	0.154383	0.469549	0.0650627	0.51306	0.0785409	3.15209	0.145097	5.33893	1.63017	0.6329
	GL1046	UU Plant ash Type 1	25.9986	121.24	111725	34052.9	7922.44	548.853	24550.9	34313.9	589.063	15.0021	36.7804	4646.56	3772.03	17.7298	17.2444	42.9052	107.869	1.77023	13.2943	442.694	4.42075	131.488	2.07985	4.52067	4.11209	0.209717	0.161702	121.403	6.24699	12.9899	1.43334	5.45126	1.06838	0.205054	0.864713	0.123384	0.75434	0.146494	0.465807	0.0717008	0.51762	0.0748419	3.16627	0.13643	17.7189	1.62981	0.843611
	GL0119	UU Plant ash Type 1	20.4009	97.8043	105104	25039.1	8331.02	728.809	24293.9	31449.2	608	13.3828	42.5075	2127.13	4245.55	3.41661	19.6189	10.9455	18.4227	1.35839	12.6475	330.885	4.48435	123.394	2.15227	1.83777	0.984743	0.158925	0.196086	133.444	6.41641	13.3571	1.49765	5.69686	1.03709	0.229103	0.960556	0.117941	0.795215	0.164709	0.501052	0.0703558	0.49058	0.0782061	3.12088	0.124309	3.62766	1.68814	0.629096
	GL1618	UU Plant ash Type 1	21.72	76.8805	99657.7	29465.2	9050.99	655.5	27239.6	34188	672.554	14.9154	48.5465	2927.62	4929.46	29.9619	22.2132	46.343	117.409	1.99573	13.9293	341.428	4.95718	135.453	2.30682	1.80106	3.47041	0.154247	0.254081	118.05	6.9828	14.3286	1.60434	5.95203	1.24112	0.253895	0.931527	0.149745	0.869901	0.193091	0.514943	0.0750223	0.508119	0.0873185	3.42606	0.149459	10.9284	1.8489	0.764247
	GL1638	UU Plant ash Type 1	23.9824	80.4254	101313	33509.6	5991.75	530.277	27568.1	30075.2	442.865	9.34444	25.3187	3888.02	2809.09	2.97646	13.5342	13.5701	15.9317	0.992362	12.7699	406.088	4.12525	108.896	1.60217	1.97085	0.929114	0.118316	0.156393	119.897	5.35998	11.213	1.22004	4.68807	0.864627	0.183269	0.857969	0.0983109	0.691219	0.138237	0.432986	0.0611038	0.406316	0.0667823	2.75321	0.113452	3.82467	1.49126	0.574695
	GL1747	UU Plant ash Type 1	15.4601	87.7046	104765	24720.6	10189.1	865.622	25444	33435.9	704	16.6662	52.9337	2259.55	5878.88	43.2518	26.7795	83.2822	244.162	1.97337	12.8828	286.488	4.89891	121.297	2.4296	2.11068	5.83911	0.287143	0.243837	173.758	6.48357	13.3547	1.44108	5.56272	1.12893	0.266803	0.945535	0.14708	0.834705	0.166477	0.546494	0.0687326	0.500347	0.0872564	3.04598	0.149116	16.7138	1.7637	0.737259
	GL1853	UU Plant ash Type 1	26.6295	107.959	118063	34052.9	7300.87	381.254	17764.1	29494.2	514.256	16.8147	34.9532	12369.1	3546.65	10.864	18.8603	21.5996	19.0208	3.73195	10.3483	435.245	4.4716	128.597	1.91671	3.06134	0.992398	0.100181	0.155191	289.817	6.2154	12.0083	1.36617	5.12362	0.991501	0.199889	0.829652	0.125135	0.769919	0.153264	0.483227	0.0704107	0.503934	0.074762	3.1597	0.128169	2.54376	1.58773	0.690943
	GL2616	UU Plant ash Type 1	36.426	99.1466	102860	36809.9	8425.28	648.912	24063.6	35823	587.881	11.0611	36.7735	506.684	3782.65	20.7197	21.1092	26.0732	57.4456	1.23075	16.463	471.422	5.09478	128.048	2.1383	0.884878	1.14773	0.0883509	0.17621	96.5955	7.09129	14.7719	1.69323	6.20909	1.31537	0.24468	1.0214	0.159901	0.935546	0.190287	0.532428	0.0736397	0.497813	0.0820049	3.20258	0.152593	5.48237	1.67076	0.652425
	GL2723	UU Plant ash Type 1	23.2968	78.4612	98057.2	31530.1	8365.21	543.633	22650.5	35023.4	548	10.4884	36.0217	1944.35	3938.72	35.2795	17.1469	73.2231	98.7217	1.31751	17.7741	395.039	4.40941	114.649	2.01674	1.95355	1.30466	0.112854	0.239803	116.824	6.08195	12.5163	1.41557	5.29585	0.967913	0.203825	0.907595	0.124504	0.794365	0.173169	0.458842	0.0648439	0.457761	0.0837232	2.95571	0.133082	4.81973	1.6514	0.609579
	GL2980	UU Plant ash Type 1	24.3608	114.321	115952	30981.4	8223.14	752.36	26691	31869.8	493	10.1259	33.3335	383.062	3600.91	5.81336	16.6888	18.0928	47.823	0.83979	14.3499	409.936	4.29416	93.6185	1.758	0.651811	2.75789	0.110955	0.182483	165.121	5.9388	11.7602	1.37454	5.08867	0.97047	0.194239	0.792684	0.115253	0.824068	0.153174	0.43799	0.0607294	0.449344	0.0640061	2.29074	0.125047	6.94942	1.54584	0.593706
	GL3387	UU Plant ash Type 1	20.4698	62.3539	92267.1	30851.5	6719.22	320.662	14834.4	48262.8	380.419	8.68025	35.0831	5079.51	3391.02	2.46967	13.8272	16.0469	92.3298	1.52314	12.7666	347.744	3.09923	50.943	1.35164	1.30305	1.38267	0.11351	0.210719	94.0525	3.31215	6.48563	0.7485	2.96097	0.598717	0.132263	0.538559	0.0841832	0.557304	0.092821	0.323158	0.0502933	0.320166	0.0440918	1.30977	0.0942916	2.47566	1.03045	0.498682
	GL3461	UU Plant ash Type 1	20.8815	95.0755	118411	24610.5	9881.97	827.473	23900.4	47271.4	684	17.7755	56.1086	294.211	15750	294.281	20.7651	302.218	70.2026	3.71515	13.9709	492.261	4.41806	100.269	2.12616	2.38292	56.4665	0.645055	0.204778	107.502	5.88984	11.0965	1.26761	5.11151	0.970029	0.236076	0.939749	0.127955	0.742735	0.144603	0.502178	0.0712485	0.439729	0.0651042	2.59534	0.148653	93.1913	1.55171	0.670679
	GL382	Outlier	12.8315	112.638	106992	22745.9	6615.78	1205.33	20680.5	66103.4	540.061	15.2241	21.0198	4647.4	3780	6.07952	16.4092	23.2689	61.7706	1.93134	8.45163	539.145	5.2476	85.3754	1.84681	2.53294	1.0712	0.0907473	0.131471	147.816	7.0447	14.3444	1.63966	6.12182	1.16619	0.246834	0.966817	0.148698	0.956465	0.164683	0.515611	0.0727988	0.496968	0.0742453	2.12931	0.130729	6.33819	1.80311	0.632525
	GL0038	UU Plant ash Type 2	11.9584	87.7551	108869	15713.1	12797.3	1315.22	24463.7	46671.8	1048	25.0719	83.2411	21025.3	6729.84	14.1944	28.4185	33.8279	55.6313	7.09374	15.3903	611.392	5.85882	172.123	3.17984	3.12981	1.04207	0.165879	0.205169	538.293	9.0015	17.1866	1.98772	7.50819	1.48124	0.357352	1.35109	0.178424	1.10111	0.229797	0.646341	0.102018	0.629019	0.102098	4.07317	0.216561	3.20576	2.01456	0.984456
	GL0040	UU Plant ash Type 2	15.4936	94.5264	107325	21715.8	14643.5	8252	22397.2	72693.2	1074	21.5836	105.944	6767.66	14262.3	905.281	36.8668	1500.74	3185.39	4.79356	11.133	502.47	6.37422	101.435	2.96303	4.07334	11.4943	0.873902	0.185589	233.341	8.29386	16.2195	1.88246	7.11459	1.20997	0.317926	1.35219	0.157719	1.02989	0.245366	0.592359	0.0639511	0.566108	0.0782516	2.44391	0.212892	747.918	1.87018	0.797701
	GL0154	UU Plant ash Type 2	11.3405	87.951	110279	17199.7	12601.3	1151.88	23222.1	49160.1	1020	24.9753	67.7185	20581.7	6828.8	11.9782	30.1309	28.4794	51.5234	5.89816	14.5655	606.55	5.96261	151.119	3.05846	2.86338	1.09637	0.165156	0.236554	507.657	8.56348	16.2895	1.93289	7.39066	1.38277	0.325676	1.24026	0.162172	1.13583	0.234334	0.66033	0.08368	0.62262	0.0915739	3.60982	0.194766	2.51775	1.86058	0.914417
	GL0155	UU Plant ash Type 2	10.844	89.8197	108947	17274.1	12471.8	1038.36	23119.5	50512.7	1005	25.0554	59.7377	20347.1	7088.11	10.8031	30.5985	25.8271	50.1447	4.92084	14.4268	598.65	5.99236	130.522	2.99315	2.86989	0.987228	0.125012	0.231075	494.03	8.2578	15.991	1.90951	7.12183	1.36733	0.339676	1.27737	0.163212	1.12053	0.219792	0.643926	0.0820056	0.679725	0.0900425	3.25065	0.185762	2.07942	1.82562	0.88557
	GL0190	UU Plant ash Type 2	15.5795	173.097	107438	18387.2	13654.8	1156.74	25988.3	50265.5	935	23.1403	99.2479	9234.26	6767.72	9.42944	28.3889	19.703	33.0678	1.3714	11.1201	423.718	5.36266	115.289	2.66648	3.94046	1.30883	0.144482	0.197854	167.814	8.18949	16.5021	1.88853	7.04279	1.32054	0.278698	1.12299	0.168602	0.967372	0.193653	0.573069	0.0870102	0.606936	0.0870503	2.95745	0.185896	4.9876	1.73265	0.920131
	GL0635	UU Plant ash Type 2	16.931	131.033	108159	25337.3	13903.3	1088.27	20525.7	55161	889	26.6475	78.0197	17137	7103.86	25.891	32.108	94.4894	87.3995	6.12284	10.6332	489.678	5.37189	95.9493	2.48697	4.73773	12.0641	1.10211	0.183386	335.978	7.71889	15.866	1.78415	6.62607	1.23932	0.304184	1.12422	0.166829	1.04529	0.201142	0.615096	0.089498	0.561047	0.0817278	2.35309	0.190171	806.5	1.75499	0.925702
	GL0904	UU Plant ash Type 2	10.7437	97.9654	111585	17040.4	12753.9	1201.25	25432.5	58117.3	1072	28.4699	77.1711	24455.5	6514.25	29.4423	28.0115	59.427	58.3561	6.39409	11.2686	870.49	6.37496	165.576	3.40058	3.96457	0.756925	0.200152	0.168159	895.813	10.2518	18.448	2.23336	8.60402	1.7235	0.408536	1.2781	0.200755	1.24494	0.223144	0.711112	0.0894992	0.678561	0.105164	3.87766	0.222208	3.02833	2.00091	1.12247
	GL0911	UU Plant ash Type 2	14.391	126.526	117809	26739	16916.8	1319.87	20751.2	70636.1	996	23.4277	85.6515	5484.42	8452.68	6.54836	35.7277	142.023	47.1626	2.15555	12.3623	600.055	5.90091	88.8639	2.91908	2.67067	9.14037	0.299457	0.207035	175.634	7.36226	14.8103	1.77949	6.58622	1.3039	0.31948	1.14564	0.177158	1.02108	0.201085	0.598141	0.0848415	0.609648	0.0973317	2.23125	0.195389	43.2754	1.80863	0.88633
	GL0943	UU Plant ash Type 2	18.2765	114.233	110642	26674.8	14813.6	989.055	23006.4	53126.8	868	34.7892	83.1725	14852.6	6539.21	19.3892	34.8405	132.632	42.9052	3.3719	13.5985	498.321	5.5743	96.0541	2.4881	9.90391	16.3678	0.601765	0.210785	449.893	7.13943	14.0794	1.6197	6.07671	1.25236	0.278289	1.04198	0.167649	0.942203	0.209198	0.608911	0.0824112	0.512343	0.0885097	2.3445	0.171934	130.759	1.72055	1.12989
	GL1014	UU Plant ash Type 2	14.7842	172.693	106822	18206	13035	1198.92	26300.6	48478.9	910	22.9213	99.8698	9179.63	6748.73	9.50968	27.346	19.2778	30.7822	1.16209	10.3694	410.373	5.11368	108.081	2.52632	3.70186	1.21062	0.123397	0.199682	162.353	7.77843	16.2482	1.82558	6.61867	1.35245	0.282842	1.08388	0.149316	0.870809	0.18145	0.541219	0.0772903	0.515805	0.0760542	2.61124	0.161965	4.14303	1.66682	0.903327
	GL1029	UU Plant ash Type 2	18.6602	137.417	111283	27234.7	16221.7	1045	26979.4	55630.6	985	21.083	91.2611	6221.72	7476.72	53.1126	27.4461	131.269	169.671	3.93145	12.6524	562.315	6.06935	103.047	2.70153	2.82799	15.8025	0.735184	0.202487	246.581	7.59828	14.9081	1.71442	6.59016	1.36401	0.307991	1.12904	0.178135	1.02892	0.22225	0.639541	0.0984452	0.639245	0.0911446	2.58151	0.200406	161.518	1.94902	0.784809
	GL1337	UU Plant ash Type 2	14.39	92.614	108639	21972.9	12301.8	1188.34	24872.4	52457.9	820.326	25.9792	61.0642	19944.3	6016.4	19.1349	31.8802	75.6473	89.1387	4.76041	14.9065	440.545	5.8596	107.734	2.55665	7.44257	5.0164	0.467222	0.217548	245.704	7.71583	14.9985	1.71615	6.88799	1.31415	0.301232	1.17995	0.151208	1.09464	0.213113	0.614358	0.0917009	0.610255	0.0919684	2.54899	0.179421	589.897	1.70039	0.958114
	GL1339	UU Plant ash Type 2	16.2695	112.697	110903	24376.8	14183.2	1057.32	21520.4	53134.7	894	22.2682	80.3867	11597.4	7066.65	25.1554	29.9303	79.1671	89.8825	3.05578	13.1163	464.269	5.66929	99.9433	2.61762	3.75985	4.93922	0.697877	0.212271	330.843	7.51777	15.142	1.80266	6.2368	1.35027	0.304524	1.10271	0.160548	0.984047	0.194639	0.58942	0.0800646	0.577016	0.0844182	2.57493	0.184631	395.695	1.80438	0.850351
	GL1343	UU Plant ash Type 2	17.9075	120.917	109798	26870.5	18747.1	1230.65	19147.1	73875.4	1103.9	21.4779	92.5963	12438.5	9452.08	5.69783	41.6755	162.029	59.8497	4.15374	12.2373	520.034	6.57057	64.1423	3.12136	1.83546	36.0423	0.442938	0.195	316.78	7.59851	15.1264	1.76371	7.31344	1.4107	0.350393	1.22517	0.174801	1.10021	0.229195	0.688726	0.0848866	0.719795	0.0984518	1.64925	0.205811	252.634	1.92575	0.839371
	GL1626	UU Plant ash Type 2	22.5454	112.495	115520	21944.5	11622.2	720.251	16357.4	51456.1	620.652	14.0181	59.9118	8303.49	5044.52	2.81936	20.1231	24.3331	24.963	2.65827	13.1783	422.986	4.25228	65.0626	1.9548	2.81148	1.07647	0.105715	0.217241	155.339	5.37842	11.038	1.22659	4.79666	0.962774	0.23504	0.800905	0.119587	0.720658	0.14771	0.467303	0.0678681	0.43579	0.0698691	1.77649	0.142521	3.66682	1.34073	0.703524
	GL1633	UU Plant ash Type 2	16.2777	162.345	107746	21242.5	18616.4	1310.4	19815.5	55241.3	1048.88	30.1324	92.7438	14469.7	6851.78	12.2636	31.1125	28.8805	40.0791	1.7401	11.9388	462.373	5.88423	84.9359	2.67828	7.16824	1.63585	1.72586	0.196036	250.947	7.65104	15.5717	1.77212	6.88082	1.32328	0.328229	1.2464	0.171226	1.06231	0.221875	0.636957	0.0909028	0.65267	0.0954355	2.12229	0.195174	20.9918	1.92285	1.01945
	GL1950	UU Plant ash Type 2	12.6274	107.672	113797	27410	12112.1	1049.21	28559.7	47050.2	979.079	23.8258	79.6036	5978.57	7031.89	4.7972	30.7297	40.6165	31.6123	6.83463	11.3761	391.244	5.32479	148.64	2.82593	1.7792	1.23912	0.207964	0.226329	224.278	7.99262	16.5873	1.88234	6.8075	1.31136	0.310099	1.1226	0.154975	0.920299	0.212164	0.563452	0.0705495	0.559451	0.0812097	3.53694	0.176135	6.85684	1.72141	0.881679
	GL2097	UU Plant ash Type 2	19.0025	118.805	107489	26529.3	14515.6	999.318	22914	52525	980.079	24.216	88.8927	9320.16	7652.32	37.8492	32.611	101.579	136.21	4.91671	13.7904	454.052	5.9079	123.118	2.87655	3.16244	9.06079	1.17617	0.248321	228.69	8.02157	16.0983	1.84433	7.00509	1.25907	0.308041	1.21365	0.163593	1.06025	0.216842	0.65148	0.0906779	0.612667	0.106672	3.10678	0.197804	878.885	1.97122	0.881909
	GL2147	UU Plant ash Type 2	19.1638	118.7	113581	24790.3	13343.7	1119.5	24713.6	62192.6	1354.58	17.7948	64.8156	325.719	7376.16	49.5124	24.1899	72.9658	151.105	1.2811	14.3525	661.296	5.75984	137.265	3.41726	0.519765	1.17793	0.197051	0.210315	125.311	6.88599	14.7618	1.7499	6.57778	1.35204	0.293452	1.07101	0.168762	0.938935	0.198584	0.630397	0.0865863	0.655334	0.0952551	3.23297	0.231502	42.1128	1.97843	0.911474
	GL2244	UU Plant ash Type 2	18.8351	100.73	116438	22986	14098.4	975.607	24543.2	50001.7	702.581	14.9952	74.1982	755.327	5495.22	3.81174	37.9441	14215.4	36.579	37.3757	17.0497	481.875	4.60113	67.1288	2.15913	0.869823	170.424	21.8825	0.279785	151.182	6.32747	12.2411	1.47776	5.50446	1.15482	0.252423	0.921841	0.136445	0.829477	0.16253	0.46747	0.0662036	0.489216	0.0729688	1.80358	0.14443	293.024	1.43235	0.651684
	GL2293	UU Plant ash Type 2	12.3821	139.113	119339	24208	15620.2	1162.73	20592	58722.3	946.367	29.9251	68.4641	19240.1	7551.13	9.7021	34.644	48.0685	49.7098	3.48822	9.6842	490.623	5.57001	74.0305	2.59592	3.91122	1.22618	0.397333	0.13753	423.767	7.80393	15.5125	1.82014	7.17095	1.31043	0.303432	1.21405	0.173155	1.00439	0.192805	0.60913	0.0854985	0.635331	0.0799094	1.98441	0.179795	4.26277	1.72977	0.733928
	GL2325	UU Plant ash Type 2	10.8468	101.508	115342	21083.6	17839.3	1347.27	22522.5	63255.6	1142.26	33.2854	94.8382	16111.2	7751.65	15.6467	39.1836	14.6844	62.7399	1.25486	12.4482	479.098	6.05304	82.0776	3.10226	8.62359	0.9338	0.20967	0.179565	290.419	7.80664	16.5888	1.90582	7.39572	1.26819	0.351112	1.05302	0.164311	1.12115	0.204379	0.660379	0.0962989	0.642593	0.0938007	2.07942	0.204301	2.0457	1.98429	1.12875
	GL2450	UU Plant ash Type 2	20.8235	167.292	111523	31166.5	14415.8	1447.78	16629.8	63139.6	917.672	18.7179	90.2161	11747	7428.45	4.46419	37.3889	98.8138	69.3295	3.59137	8.85903	551.049	5.95792	113.55	2.78049	1.78572	3.5123	0.46542	0.174733	280.642	7.67031	15.3341	1.75632	6.62758	1.251	0.289582	1.1717	0.174371	1.02709	0.208331	0.617542	0.0877848	0.57899	0.098037	2.84427	0.212606	55.8316	1.96498	0.909796
	GL2657	UU Plant ash Type 2	16.0062	126.883	112235	23621.8	17211.4	1218.2	21074.7	62606.1	1016.11	20.5868	97.63	3673.76	8027.85	5.16528	34.1625	191.327	55.9091	2.43562	14.0712	485.535	5.97959	77.928	2.91112	1.6167	24.5746	0.755851	0.225591	176.55	7.25395	14.986	1.69023	6.43172	1.26796	0.333397	1.16318	0.15924	1.01929	0.201349	0.609894	0.0929104	0.601661	0.0877293	1.90522	0.200396	136.6	1.79823	0.781213
	GL2677	UU Plant ash Type 2	16.2904	112.311	110290	27487.5	13402.4	1056.56	24105.2	50872.4	888.351	21.911	77.8266	7365.05	9995.1	554.041	35.2405	601.379	1622.85	10.4306	12.3233	456.958	5.39406	103.555	2.66	2.96737	22.8477	2.08024	0.213157	219.389	7.10382	15.2713	1.72549	6.56301	1.15925	0.27626	1.05241	0.150454	1.02526	0.181273	0.56525	0.0784498	0.561195	0.0948077	2.60107	0.163192	619.301	1.77565	0.743086
	GL2689	UU Plant ash Type 2	18.1017	127.592	111324	24209	17273.2	1227.19	20617	70364.5	1050.33	20.0531	113.822	3038.24	8825.53	5.06661	36.8713	268.457	49.3846	3.16035	13.0556	525.436	6.03543	77.5398	2.93463	1.29403	26.5355	1.18867	0.224944	175.676	7.31546	14.3107	1.69119	6.46535	1.34773	0.314128	1.21375	0.172697	1.12333	0.217003	0.626617	0.0913338	0.53739	0.0911255	2.00612	0.212313	105.427	1.83849	0.853383
	GL2715	UU Plant ash Type 2	17.3723	118.532	109364	21915.8	15051.4	1082.72	18766	65745	951.877	18.7411	89.6586	13990.2	7430.18	4.67183	29.1405	186.454	44.3491	4.53864	12.6116	461.821	5.39234	81.7856	2.83832	3.73115	11.1232	0.525809	0.189381	243.563	6.73573	14.2083	1.65332	6.14386	1.02698	0.254326	1.07258	0.166824	0.84518	0.180209	0.578437	0.0840319	0.593541	0.0815684	2.07099	0.176935	75.6417	1.67033	0.864815
	GL2846	UU Plant ash Type 2	17.3086	111.715	111925	28730.8	12305.5	1002.41	23626.4	52702.7	845.917	19.8137	67.7914	7092.45	10284.4	1017.62	32.0728	991.215	2707.86	13.9648	11.5644	498.929	5.35898	115.504	2.4807	3.3501	54.5865	1.21479	0.195996	201.318	7.53177	15.0168	1.70523	6.58448	1.28053	0.265628	1.1507	0.150129	0.961714	0.188964	0.563421	0.0780923	0.562764	0.0885695	2.96559	0.168648	345.425	1.71936	0.771527
	GL2857	UU Plant ash Type 2	16.587	110.402	111483	27994.3	13579.8	1065.09	24214.3	50706.8	890.859	21.3826	77.1699	7449.26	10331.1	596.444	34.8645	632.864	1772.28	11.1787	12.5785	455.684	5.31187	102.382	2.59208	3.02802	24.2614	2.26876	0.202527	220.086	7.02608	15.2208	1.71024	6.41604	1.1677	0.318749	1.08587	0.15467	0.924831	0.180521	0.565599	0.0763665	0.56344	0.0819212	2.49612	0.166406	631.462	1.76705	0.766776
	GL3449	UU Plant ash Type 2	15.9957	138.388	107366	24117.7	14578.4	1126.5	20858.9	57627.4	817.426	19.952	73.8792	14992	6696.18	5.67115	28.5126	188.832	50.554	4.91179	12.706	532.16	5.25001	73.5454	2.43624	3.72103	33.1201	0.64125	0.21778	253.819	6.68906	13.901	1.58757	5.87561	1.13631	0.295947	0.998115	0.149535	0.977581	0.177968	0.572455	0.0751037	0.530789	0.0698116	1.74279	0.166219	786.953	1.60613	0.873339
	GL3450	UU Plant ash Type 2	15.203	133.223	108525	24331.6	14507.4	1161.3	20972.2	57701.8	821.205	20.0871	74.4257	14975.2	6776.17	5.47118	28.4934	187.556	51.4346	5.07194	12.7564	529.098	5.15581	72.1243	2.47817	3.81942	36.0573	0.590714	0.214244	251.861	6.66114	13.9434	1.55478	6.05263	1.18749	0.27866	1.09592	0.146681	0.909736	0.175102	0.514532	0.0753492	0.528106	0.0803571	1.78273	0.174082	865.454	1.5964	0.838864
	GL572	UU Plant ash Type 2	11.3757	88.5835	111034	19068.1	15857.6	1037.76	24258.2	64856.2	1079.81	21.5991	79.4869	10413.2	6875.86	6.8546	23.5628	15.7694	46.6925	2.90501	11.9054	533.415	6.04739	123.163	3.18863	3.5233	0.93829	0.202849	0.17701	315.235	8.15826	16.0381	1.86141	7.29148	1.29682	0.360335	1.24897	0.179816	1.0275	0.22687	0.640957	0.0945349	0.627415	0.0983094	3.05293	0.214317	1.89465	1.93074	0.948133
	GL659	UU Plant ash Type 2	12.9316	128.283	109785	22492.1	15952.4	1174.59	16055	51987.9	917.549	19.939	83.5171	11801.6	7915.65	4.62107	37.5797	78.7111	50.0228	3.72134	11.1317	422.585	5.65332	91.6974	2.7996	1.94807	8.11428	0.320612	0.245023	273.11	7.38397	15.3284	1.73718	6.7068	1.37487	0.327168	1.22202	0.16129	1.0717	0.206373	0.642574	0.0839524	0.610718	0.0922595	2.30416	0.192943	406.746	1.88843	0.881136
	GL77	UU Plant ash Type 2	16.4967	115.078	112316	26662.9	12868.9	1000.3	22636.6	54306.4	821.404	20.479	65.703	11460.1	6604.91	81.8889	27.5448	251.809	229.774	4.08177	12.3764	491.823	5.14934	96.4317	2.39936	3.88974	55.9529	0.818633	0.207933	308.019	7.10215	14.6576	1.63427	6.21724	1.34487	0.274904	1.09843	0.148163	0.95136	0.181843	0.567819	0.0695855	0.510623	0.078103	2.40347	0.172384	512.976	1.66847	0.840442
	GL201	UU Plant ash Type 3	17.4595	136.625	111737	26840.3	20394.7	1230.81	20449	74334	1198.56	22.7001	117.228	7813.84	10113.3	5.83761	44.1862	157.815	55.8178	3.26909	14.8046	521.232	6.53848	68.4809	3.30907	1.43725	55.3817	0.659309	0.235508	241.633	7.70083	15.2074	1.78306	6.88486	1.41642	0.378493	1.28758	0.190278	1.1337	0.233234	0.681069	0.0998836	0.694025	0.103171	1.67722	0.224026	294.667	1.92632	0.821566
	GL2475	UU Plant ash Type 3	13.326	116.979	109866	26561.5	22474.7	1222.69	19147.6	75227.2	1433.42	27.7123	112.007	6524.16	11002.6	10.2625	44.5898	15.8108	52.9674	1.35108	11.6491	578.683	7.57629	102.739	3.99555	3.51718	0.853938	0.137697	0.200329	204.43	9.37289	18.4202	2.18162	8.30354	1.70336	0.394173	1.43427	0.220011	1.38753	0.253762	0.79693	0.110414	0.742276	0.123949	2.60158	0.275191	2.43865	2.43268	1.14604
	GL2478	UU Plant ash Type 3	10.2352	117.825	104117	23766.9	19402.9	1159.13	24321.1	77145.3	1134.5	19.5473	85.2797	1016.75	8790.97	5.25249	31.8253	12.6435	56.0391	0.754068	13.4653	573.138	6.52806	73.0953	3.36453	0.527785	1.2193	0.0772559	0.194009	150.568	8.49014	16.5142	2.01629	7.50213	1.56528	0.341847	1.33648	0.189204	1.11559	0.240042	0.745918	0.0960886	0.615975	0.102869	1.94307	0.222301	2.34312	2.0243	0.912459
	GL2522	UU Plant ash Type 3	14.1476	126.126	110989	26954.6	22147.6	1222.34	12202.8	78663.6	1384.79	21.2265	107.35	781.933	11980.3	6.06243	50.0478	28.4281	65.3265	1.43776	8.76873	612.884	7.50709	68.35	3.90421	0.235568	8.14531	0.166869	0.135239	143.351	8.7075	16.9244	2.03841	7.60681	1.43734	0.362851	1.4436	0.209759	1.35378	0.273475	0.821803	0.103229	0.745577	0.104018	1.76861	0.280564	24.9945	2.07365	0.993738
	GL2580	UU Plant ash Type 3	14.2981	143.828	115149	25765.4	21064.2	1415.11	13685.6	72899.4	1203.94	21.3779	90.1231	10010.6	9416.38	5.85919	40.2004	54.024	51.6856	2.72934	9.80695	592.036	6.84426	94.1106	3.37837	1.98775	2.59065	0.349288	0.125577	231.044	8.13021	16.1161	1.88811	7.48684	1.46758	0.378716	1.32996	0.188606	1.26874	0.238156	0.752798	0.11163	0.725676	0.102425	2.23684	0.252098	12.7593	2.08484	1.00654
	GL2978	UU Plant ash Type 3	11.0999	115.388	107818	22865.9	20185	1100.34	20120.2	78668.8	1126.76	20.2369	74.8297	276.754	9250.72	4.65263	34.49	14.44	57.4704	0.724859	12.6345	567.796	6.59673	70.9005	3.38601	0.299016	1.17506	0.112152	0.207516	142.908	8.44448	16.4378	1.97037	7.58882	1.44267	0.365942	1.33164	0.192191	1.19906	0.232742	0.651655	0.0919785	0.664044	0.101484	1.79817	0.235068	3.27995	1.98065	0.932587
	GL2981	UU Plant ash Type 3	13.2537	133.845	106781	26977	21063.5	1639.27	16529.7	72283.4	1470.3	24.5119	131.838	532.51	11344.4	6.10647	52.9206	29.9467	63.1414	0.869487	10.3342	496.779	7.31161	128.697	4.03547	0.285515	1.30776	0.100736	0.190785	126.479	9.52205	19.2962	2.34678	8.30927	1.67579	0.38421	1.47485	0.191685	1.25541	0.26549	0.752971	0.0959424	0.757625	0.112122	3.20581	0.270181	4.19689	2.30867	1.11624
	GL3257	UU Plant ash Type 3	19.6411	137.217	104471	25612.8	22591.6	1355.37	20622.1	78309.9	1344.48	26.1589	134.959	17272.7	11093.1	6.65104	49.8572	88.7961	54.9343	4.24175	16.6548	547.82	7.24152	72.413	3.64276	2.4428	3.95368	0.243592	0.264921	378.759	8.20662	16.3342	1.93486	7.51355	1.494	0.384689	1.33863	0.182841	1.32374	0.243565	0.747583	0.103193	0.747468	0.118822	1.82972	0.244646	11.3213	2.15918	0.851923
	GL3306	UU Plant ash Type 3	18.785	267.935	111737	27103.4	21131.3	1392.36	16581.3	71362.4	1195.94	22.3539	111.314	8699.19	10428.7	5.70916	48.6601	32.1026	54.1642	2.29283	10.5794	488.563	6.79214	61.048	3.28168	2.08316	1.4994	0.229864	0.159222	238.499	7.62823	15.4612	1.87968	7.30967	1.37522	0.35482	1.28934	0.18774	1.23239	0.238674	0.720251	0.0999518	0.669083	0.104523	1.6217	0.211005	5.72565	2.08401	0.763018
	GL657	UU Plant ash Type 3	10.679	123.643	110111	27481.4	24349.9	1511.06	23185.2	74022.1	1528.16	24.1952	137.335	597.118	13187.1	7.26489	56.8451	22.874	59.2003	0.75656	16.9287	470.119	7.9039	88.4305	4.17099	0.253514	1.19082	0.0700854	0.265504	143.77	9.38005	18.6061	2.25357	8.69131	1.59812	0.416737	1.57225	0.225705	1.45804	0.287208	0.840936	0.101676	0.739586	0.121356	2.23275	0.282343	2.89102	2.34321	0.819331
	GL2100	UU Plant ash Type 3	12.6903	99.4406	103217	17085.2	21539.4	1471.74	13165.7	56893.3	1153	36.6677	108.509	30253	7652	14.5215	42.6206	38.9228	47.0656	5.25799	10.4711	448.547	6.87074	84.188	3.31542	9.0753	0.993929	0.217841	0.18728	497.118	8.04225	15.8807	1.82618	7.24304	1.41975	0.375876	1.29875	0.195531	1.22672	0.239243	0.742774	0.0956813	0.69685	0.106697	2.11208	0.230531	1.92306	1.98432	0.90299
	GL3255	UU Plant ash Type 3	13.0593	119.326	110946	20152.9	21937	1540.02	16438	57454.3	1391	29.3945	109.446	17887.7	8567	8.69178	34.4138	90.4849	51.0706	3.63642	12.0742	452.527	7.24823	110.308	3.84815	4.43767	2.30341	0.242909	0.226906	378.882	8.92967	19.0495	2.14972	8.20814	1.72759	0.400759	1.34531	0.21488	1.27324	0.253057	0.808481	0.106043	0.77393	0.116776	2.82655	0.242633	12.3794	2.40036	1.13302
	S2 Table: LA-ICP-MS results for glass vessels from Unguja Ukuu, Zanzibar. Results are presented in ppm/element.
[truncated: 1 more columns]
